# Supplementary material for: A Dataset of 3D Structural and Simulated Transport Properties of Complex Porous Media
Source: Sci Data. 2022 Oct 3;9:579. doi: 10.1038/s41597-022-01664-0 (PMC9530238; doi:10.1038/s41597-022-01664-0)
Supplement: Supplementary file 1 — Supplementary Table 1 [file 41597_2022_1664_MOESM1_ESM.xls]

## Sheet: Table_SI
Sample	Institution	Type	Subsample	Size	Comments	Link
10	Imperial College	Estaillades carbonate	1	256		projects/10/origin_data/16/
		Estaillades carbonate		480		projects/10/origin_data/16/
16	Australian National University	Poorly sorted unconsolidated fluvial sandpack	1	256		projects/16/origin_data/24/
		Poorly sorted unconsolidated fluvial sandpack		480		projects/16/origin_data/24/
		Fossiliferous outcrop carbonate	2	256		projects/16/origin_data/25/
		Fossiliferous outcrop carbonate		480		projects/16/origin_data/25/
31	Penn State University	Artificially fractured sandstone	1	256		projects/31/origin_data/288/
		Artificially fractured sandstone		480		projects/31/origin_data/288/
		Artificially fractured sandstone	2	256		projects/31/origin_data/288/
		Artificially fractured sandstone		480		projects/31/origin_data/288/
		Artificially fractured sandstone	3	256		projects/31/origin_data/288/
		Artificially fractured sandstone		480		projects/31/origin_data/288/
		Artificially fractured sandstone	4	256		projects/31/origin_data/288/
		Artificially fractured sandstone		480		projects/31/origin_data/288/
57	Statoil	Fontainebleau sandstone	1	256		projects/57/origin_data/208/
		Fontainebleau sandstone		480		projects/57/origin_data/208/
		Fontainebleau sandstone	2	256		projects/57/origin_data/222/
		Fontainebleau sandstone		480		projects/57/origin_data/222/
		Fontainebleau sandstone	3	256		projects/57/origin_data/212/
		Fontainebleau sandstone		480		projects/57/origin_data/212/
		Fontainebleau sandstone	4	256		projects/57/origin_data/211/
		Fontainebleau sandstone		480		projects/57/origin_data/211/
		Fontainebleau sandstone	5	256		projects/57/origin_data/284/
		Fontainebleau sandstone		480		projects/57/origin_data/284/
		Fontainebleau sandstone	6	256		projects/57/origin_data/285/
		Fontainebleau sandstone		480		projects/57/origin_data/285/
		Fontainebleau sandstone	7	256		projects/57/origin_data/287/
		Fontainebleau sandstone		480		projects/57/origin_data/287/
58	Ghent University	Estaillades carbonate	1	256		projects/58/origin_data/295/
		Estaillades carbonate		480		projects/58/origin_data/295/
65	UT-Austin	Texturally equilibrated network	1	256	30° θ=20	projects/65/origin_data/275/
		Texturally equilibrated network		480	30° θ=20	projects/65/origin_data/275/
		Texturally equilibrated network	2	256	30° θ=30	projects/65/origin_data/275/
		Texturally equilibrated network		480	30° θ=30	projects/65/origin_data/275/
		Texturally equilibrated network	3	256	60° θ=10	projects/65/origin_data/277/
		Texturally equilibrated network		480	60° θ=10	projects/65/origin_data/277/
		Texturally equilibrated network	4	256	60° θ=20	projects/65/origin_data/277/
		Texturally equilibrated network		480	60° θ=20	projects/65/origin_data/277/
		Texturally equilibrated network	5	256	60° θ=30	projects/65/origin_data/277/
		Texturally equilibrated network		480	60° θ=30	projects/65/origin_data/277/
69	University of Calgary	Statistically reconstructed thin section	1	256		projects/69/origin_data/291/
72	Ghent University	Savonnières carbonate	1	256	The subresolution is assumed to be solid-space	projects/72/origin_data/296/
		Savonnières carbonate		480		projects/72/origin_data/296/
		Savonnières carbonate	2	256	The subresolution is assumed to be pore-space	projects/72/origin_data/296/
		Savonnières carbonate		480		projects/72/origin_data/296/
73	Ghent University	Massangis Jaune carbonate	1	256	The subresolution is assumed to be solid-space	projects/73/origin_data/298/
		Massangis Jaune carbonate		480		projects/73/origin_data/298/
		Massangis Jaune carbonate	2	256	The subresolution is assumed to be pore-space	projects/73/origin_data/298/
		Massangis Jaune carbonate		480		projects/73/origin_data/298/
135	Australian National Universit	Leopard sandstone	0	256	Water wet sandstone	projects/135/origin_data/493/
		Leopard sandstone	2	256		projects/135/origin_data/493/
		Leopard sandstone		480		projects/135/origin_data/494/
		Leopard sandstone	3	256	Dry sample	projects/135/origin_data/494/
		Leopard sandstone		480	Dry sample	projects/135/origin_data/491/
		Leopard sandstone	4	256		projects/135/origin_data/491/
		Leopard sandstone		480		projects/135/origin_data/491/
172	Equinor	Bentheimer outcrop sandstone	1	256		projects/172/origin_data/687/
		Bentheimer outcrop sandstone		480		projects/172/origin_data/687/
		Bentheimer outcrop sandstone	2	256		projects/172/origin_data/689/
		Bentheimer outcrop sandstone		480		projects/172/origin_data/689/
		Bentheimer outcrop sandstone	3	256		projects/172/origin_data/689/
		Bentheimer outcrop sandstone		480		projects/172/origin_data/689/
204	UT-Austin	Bidispersed spherepack	10	256	r1=2 r2=30	projects/204/origin_data/733/
		Bidispersed spherepack		480	r1=2 r2=30	projects/204/origin_data/733/
		Bidispersed spherepack	11	256	r1=2 r2=50	projects/204/origin_data/735/
		Bidispersed spherepack		480	r1=2 r2=50	projects/204/origin_data/735/
		Bidispersed spherepack	12	256	r1=2 r2=70	projects/204/origin_data/737/
		Bidispersed spherepack		480	r1=2 r2=70	projects/204/origin_data/737/
		Bidispersed spherepack	1	256	r1=10 r2=30	projects/204/origin_data/766/
		Bidispersed spherepack		480	r1=10 r2=30	projects/204/origin_data/766/
		Bidispersed spherepack	2	256	r1=10 r2=50	projects/204/origin_data/768/
		Bidispersed spherepack		480	r1=10 r2=50	projects/204/origin_data/768/
		Bidispersed spherepack	3	256	r1=10 r2=70	projects/204/origin_data/770/
		Bidispersed spherepack		480	r1=10 r2=70	projects/204/origin_data/770/
		Bidispersed spherepack	4	256	r1=7 r2=30	projects/204/origin_data/755/
		Bidispersed spherepack		480	r1=7 r2=30	projects/204/origin_data/755/
		Bidispersed spherepack	5	256	r1=7 r2=50	projects/204/origin_data/757/
		Bidispersed spherepack		480	r1=7 r2=50	projects/204/origin_data/757/
		Bidispersed spherepack	6	256	r1=7 r2=70	projects/204/origin_data/759/
		Bidispersed spherepack		480	r1=7 r2=70	projects/204/origin_data/759/
		Bidispersed spherepack	7	256	r1=5 r2=30	projects/204/origin_data/744/
		Bidispersed spherepack		480	r1=5 r2=30	projects/204/origin_data/744/
		Bidispersed spherepack	8	256	r1=5 r2=50	projects/204/origin_data/746/
		Bidispersed spherepack		480	r1=5 r2=50	projects/204/origin_data/746/
		Bidispersed spherepack	9	256	r1=5 r2=70	projects/204/origin_data/748/
		Bidispersed spherepack		480	r1=5 r2=70	projects/204/origin_data/748/
207	Carl Zeiss	Vaca Muerta shale	1	256		projects/207/origin_data/781/
		Vaca Muerta shale		480		projects/207/origin_data/781/
		Vaca Muerta shale	2	256		projects/207/origin_data/781/
		Vaca Muerta shale		480		projects/207/origin_data/781/
		Vaca Muerta shale	3	256		projects/207/origin_data/781/
		Vaca Muerta shale		480		projects/207/origin_data/781/
		Vaca Muerta shale	4	256		projects/207/origin_data/781/
		Vaca Muerta shale		480		projects/207/origin_data/781/
276	UT-Austin	Clay	1	256		projects/276/origin_data/1171/
297	Tescan XRE	Belgian fieldstone sandstone	1	256		projects/297/origin_data/1268/
		Belgian fieldstone sandstone		480		projects/297/origin_data/1268/
317	IBM	Leopard sandstone	10	256		projects/317/origin_data/1380/
		Leopard sandstone		480		projects/317/origin_data/1380/
		Parker sandstone	11	256		projects/317/origin_data/1383/
		Parker sandstone		480		projects/317/origin_data/1383/
		Berea sandstone	1	256		projects/317/origin_data/1354/
		Berea sandstone		480		projects/317/origin_data/1354/
		Bandera Brown sandstone	2	256		projects/317/origin_data/1355/
		Bandera Brown sandstone		480		projects/317/origin_data/1355/
		Bandera Gray sandstone	3	256		projects/317/origin_data/1357/
		Bandera Gray sandstone		480		projects/317/origin_data/1357/
		Bentheimer sandstone	4	256		projects/317/origin_data/1360/
		Bentheimer sandstone		480		projects/317/origin_data/1360/
		Berea Sister Gray sandstone	5	256		projects/317/origin_data/1365/
		Berea Sister Gray sandstone		480		projects/317/origin_data/1365/
		Berea Upper Gray sandstone	6	256		projects/317/origin_data/1368/
		Berea Upper Gray sandstone		480		projects/317/origin_data/1368/
		Buff Berea sandstone	7	256		projects/317/origin_data/1369/
		Buff Berea sandstone		480		projects/317/origin_data/1369/
		Castlegate sandstone	8	256		projects/317/origin_data/1374/
		Castlegate sandstone		480		projects/317/origin_data/1374/
		Kirby sandstone	9	256		projects/317/origin_data/1377/
		Kirby sandstone		480		projects/317/origin_data/1377/
339	Heriot-Watt University	Fracture 3D print	1	256	5 bar	projects/339/origin_data/1527/
		Fracture 3D print		480	5 bar	projects/339/origin_data/1527/
		Fracture 3D print	2	256	9.2 bar	projects/339/origin_data/1528/
		Fracture 3D print		480	9.2 bar	projects/339/origin_data/1528/
		Fracture 3D print	3	256	12.8 bar	projects/339/origin_data/1529/
		Fracture 3D print		480	12.8 bar	projects/339/origin_data/1529/
344	Imperial College	Estaillades carbonate	2	256		projects/344/origin_data/1493/
		Estaillades carbonate		480		projects/344/origin_data/1493/
		Estaillades carbonate	3	256		projects/344/origin_data/1495/
		Estaillades carbonate		480		projects/344/origin_data/1495/
		Estaillades carbonate	4	256		projects/344/origin_data/1496/
		Estaillades carbonate		480		projects/344/origin_data/1496/
		Estaillades carbonate	5	256		projects/344/origin_data/1497/
		Estaillades carbonate		480		projects/344/origin_data/1497/
		Estaillades carbonate	6	256		projects/344/origin_data/1493/
		Estaillades carbonate	7	256		projects/344/origin_data/1495/
		Estaillades carbonate	8	256		projects/344/origin_data/1496/
370	Universite de Pau et des Pays de l’Adour	shale calcareous	1	256		projects/370/origin_data/1719/
374	UT-Austin	Eroded spherepack	1_0	256		projects/374/origin_data/1736/
		Eroded spherepack		480		projects/374/origin_data/1736/
		Finneypack spherepack	1_01	256		projects/374/origin_data/1737/
		Finneypack spherepack		480		projects/374/origin_data/1737/
		Dilated spherepack	1_02	256		projects/374/origin_data/1738/
		Dilated spherepack		480		projects/374/origin_data/1738/
		Dilated spherepack	1_03	256		projects/374/origin_data/1739/
		Dilated spherepack		480		projects/374/origin_data/1739/
		Dilated spherepack	1_04	256		projects/374/origin_data/1740/
		Dilated spherepack		480		projects/374/origin_data/1740/
		Dilated spherepack	1_05	256		projects/374/origin_data/1741/
		Dilated spherepack		480		projects/374/origin_data/1741/
		Dilated spherepack	1_06	256		projects/374/origin_data/1742/
		Dilated spherepack		480		projects/374/origin_data/1742/
		Dilated spherepack	1_07	256		projects/374/origin_data/1743/
		Dilated spherepack		480		projects/374/origin_data/1743/
		Dilated spherepack	1_08	256		projects/374/origin_data/1745/
		Dilated spherepack		480		projects/374/origin_data/1745/
		Single fracture	2_0	256		projects/374/origin_data/1746/
		Single fracture	2_10	256		projects/374/origin_data/1751/
		Single fracture	2_11	256		projects/374/origin_data/1752/
		Single fracture	2_12	256		projects/374/origin_data/1753/
		Single fracture	2_13	256		projects/374/origin_data/1754/
		Single fracture	2_14	256		projects/374/origin_data/1755/
		Single fracture	2_1	256		projects/374/origin_data/1747/
		Single fracture	2_20	256		projects/374/origin_data/1915/
		Single fracture	2_21	256		projects/374/origin_data/1916/
		Single fracture	2_22	256		projects/374/origin_data/1917/
		Single fracture	2_23	256		projects/374/origin_data/1918/
		Single fracture	2_24	256		projects/374/origin_data/1919/
		Single fracture	2_2	256		projects/374/origin_data/1748/
		Single fracture	2_30	256		projects/374/origin_data/1920/
		Single fracture	2_31	256		projects/374/origin_data/1921/
		Single fracture	2_32	256		projects/374/origin_data/1922/
		Single fracture	2_33	256		projects/374/origin_data/1923/
		Single fracture	2_34	256		projects/374/origin_data/1924/
		Single fracture	2_3	256		projects/374/origin_data/1749/
		Single fracture	2_4	256		projects/374/origin_data/1750/
	Xi’an Jiaotong University	Randomly placed spheres that generate a spherepack	3_10	256		projects/374/origin_data/1779/
		Randomly placed spheres that generate a spherepack	3_11	256		projects/374/origin_data/1780/
		Randomly placed spheres that generate a spherepack	3_12	256		projects/374/origin_data/1781/
		Randomly placed spheres that generate a spherepack	3_13	256		projects/374/origin_data/1782/
		Randomly placed spheres that generate a spherepack	3_14	256		projects/374/origin_data/1783/
		Randomly placed spheres that generate a spherepack	3_15	256		projects/374/origin_data/1784/
		Randomly placed spheres that generate a spherepack	3_16	256		projects/374/origin_data/1785/
		Randomly placed spheres that generate a spherepack	3_17	256		projects/374/origin_data/1786/
		Randomly placed spheres that generate a spherepack	3_18	256		projects/374/origin_data/1787/
		Randomly placed spheres that generate a spherepack	3_1	256		projects/374/origin_data/1770/
		Randomly placed spheres that generate a spherepack	3_2	256		projects/374/origin_data/1771/
		Randomly placed spheres that generate a spherepack	3_3	256		projects/374/origin_data/1772/
		Randomly placed spheres that generate a spherepack	3_4	256		projects/374/origin_data/1773/
		Randomly placed spheres that generate a spherepack	3_5	256		projects/374/origin_data/1774/
		Randomly placed spheres that generate a spherepack	3_6	256		projects/374/origin_data/1775/
		Randomly placed spheres that generate a spherepack	3_7	256		projects/374/origin_data/1776/
		Randomly placed spheres that generate a spherepack	3_8	256		projects/374/origin_data/1777/
		Randomly placed spheres that generate a spherepack	3_9	256		projects/374/origin_data/1778/
	Bureau Economic Geology	Kerogen from shale	4_0	256		projects/374/origin_data/1788/
		Kerogen from shale	4_1	256		projects/374/origin_data/1789/
		Vuggy and Fractured carbonate	5_0	256		projects/374/origin_data/1790/
		Fractured spherepack	5_1	256		projects/374/origin_data/1791/
		Fractured spherepack	5_2	256		projects/374/origin_data/1792/
		Propped fracture in a spherepack	5_3	256		projects/374/origin_data/1793/
		Porosity gradient spherepack	6_0	256		projects/374/origin_data/1794/
		Porosity gradient spherepack	6_1	256		projects/374/origin_data/1795/
		Randomly placed spheres that generate a spherepack	7_0	256		projects/374/origin_data/1796/
		Randomly placed spheres that generate a spherepack	7_1	256		projects/374/origin_data/1797/
		Randomly placed spheres that generate a spherepack	7_2	256		projects/374/origin_data/1798/
		Single fracture fracture	8_0	256		projects/374/origin_data/1799/
		Embebbed fracture in a spherepack	9_1	256		projects/374/origin_data/1802/
		Embebbed fracture in a spherepack	9_2	256		projects/374/origin_data/1803/
		Embebbed fracture in a spherepack	9_3	256		projects/374/origin_data/1804/
		Embebbed fracture in a spherepack	9_4	256		projects/374/origin_data/1805/
		Vuggy spherepack	10_1	256		projects/374/origin_data/1940/
		Vuggy spherepack		480		projects/374/origin_data/1940/
		Vuggy spherepack	10_2	256		projects/374/origin_data/1941/
		Vuggy spherepack	10_3	256		projects/374/origin_data/1942/
